# Supplementary material for: The impact of individual differences on jurors’ note taking during trials and recall of trial evidence, and the association between the type of evidence recalled and verdicts
Source: PLoS One. 2019 Feb 19;14(2):e0212491. doi: 10.1371/journal.pone.0212491 (PMC6380575; doi:10.1371/journal.pone.0212491)
Supplement: S1 Dataset — (ZIP) [file pone.0212491.s001.zip]

Archive with 3 entries (3 files):
- Data/Study_1.xlsx
- Data/Study_2.xlsx
- Data/Study_3.xlsx
