# Supplementary material for: The impact of individual differences on jurors’ note taking during trials and recall of trial evidence, and the association between the type of evidence recalled and verdicts
Source: PLoS One. 2019 Feb 19;14(2):e0212491. doi: 10.1371/journal.pone.0212491 (PMC6380575; doi:10.1371/journal.pone.0212491)
Supplement: S1 Dataset — (ZIP) [file pone.0212491.s001.zip › Data/Study_1.xlsx]

## Sheet: Sheet1
PartcipantNumber	Condition	Age	Gender	Verdict	HandwritingSpeed	NotesCorrect	RecallCorrect	NotesIncriminating	NotesNonIncriminating	RecallIncriminating	RecallNonIncriminating	TotalNotesCritical	TotalRecallCritical
1	Notes	20	Male	Guilty	83	27	21	6	4	6	2	10	8
2	Notes	18	Female	Guilty	83	16	27	5	1	6	1	6	7
3	Notes	19	Female	Guilty	48	22	33	3	1	4	3	4	7
4	Notes	18	Female	Guilty	80	27	20	5	7	4	4	12	8
5	Notes	26	Female	Guilty	55	14	10	3	3	4	1	6	5
6	Notes	18	Female	Guilty	53	13	19	3	2	4	4	5	8
7	Notes	31	Male	Guilty	66	21	16	5	6	4	6	11	10
8	Notes	18	Female	Not Guilty	73	52	33	5	5	4	5	10	9
9	Notes	18	Female	Not Guilty	88	22	23	5	4	4	5	9	9
10	Notes	18	Female	Guilty	109	68	39	6	6	7	4	12	11
11	Notes	18	Female	Guilty	100	62	35	6	7	6	7	13	13
12	Notes	19	Female	Guilty	90	62	42	5	6	6	6	11	12
13	Notes	18	Female	Guilty	82	22	19	3	3	5	1	6	6
14	Notes	18	Female	Guilty	82	24	21	4	3	4	1	7	5
15	Notes	19	Female	Guilty	61	20	22	5	4	5	3	9	8
16	Notes	20	Female	Not Guilty	69	24	13	4	5	3	5	9	8
17	Notes	18	Female	Guilty	87	47	16	6	4	4	0	10	4
18	Notes	18	Male	Guilty	70	33	18	5	6	4	4	11	8
19	Notes	18	Female	Guilty	81	39	22	4	8	3	4	12	7
20	Notes	20	Female	Not Guilty	74	24	21	2	6	2	4	8	6
21	Notes	18	Female	Guilty	63	12	14	4	3	2	1	7	3
22	Notes	20	Male	Not Guilty	92	15	20	3	4	2	4	7	6
23	Notes	18	Female	Not Guilty	77	21	24	4	4	4	4	8	8
24	Notes	18	Female	Guilty	59	9	20	4	1	7	3	5	10
25	Notes	19	Female	Guilty	88	12	23	3	0	3	0	3	3
26	Notes	18	Female	Guilty	78	9	13	3	0	4	0	3	4
27	Notes	18	Female	Guilty	74	20	13	3	5	3	2	8	5
28	Notes	19	Female	Guilty	66	17	19	4	2	5	3	6	8
29	Notes	26	Male	Not Guilty	85	21	21	5	6	2	5	11	7
30	Notes	25	Male	Guilty	55	22	21	4	4	5	3	8	8
31	Notes	18	Female	Guilty	103	29	22	6	3	5	2	9	7
32	Notes	18	Female	Guilty	81	22	18	3	3	4	0	6	4
33	Notes	18	Male	Not Guilty	69	28	21	5	5	4	3	10	7
34	Notes	18	Female	Guilty	96	33	27	4	5	6	5	9	11
35	Notes	19	Female	Guilty	89	35	18	6	6	5	5	12	10
36	Notes	18	Female	Guilty	91	12	11	5	0	4	1	5	5
37	Notes	18	Female	Guilty	62	23	13	4	4	4	4	8	8
38	Notes	19	Female	Guilty	65	23	10	3	3	3	1	6	4
39	Notes	19	Female	Not Guilty	65	6	21	2	1	3	4	3	7
40	Notes	18	Female	Guilty	48	12	12	4	1	5	3	5	8
41	Notes	18	Female	Guilty	58	30	37	6	5	5	4	11	9
42	Notes	18	Female	Guilty	66	20	21	4	3	5	4	7	9
43	Notes	18	Female	Guilty	63	10	14	4	3	4	2	7	6
44	Notes	18	Female	Guilty	52	17	9	4	3	5	1	7	6
45	Notes	43	Female	Guilty	70	62	24	5	6	3	2	11	5
46	Notes	33	Male	Not Guilty	66	18	6	5	4	6	2	9	8
47	Notes	20	Female	Guilty	63	24	21	3	5	2	1	8	3
48	Notes	18	Female	Guilty	78	26	32	5	3	6	5	8	11
49	Notes	18	Female	Guilty	76	16	12	3	1	5	1	4	6
50	Notes	18	Female	Guilty	75	17	16	4	2	5	2	6	7
51	Notes	19	Female	Guilty	88	46	19	6	6	7	1	12	8
52	Notes	18	Female	Not Guilty	73	23	24	3	3	5	3	6	8
53	Notes	18	Female	Not Guilty	90	41	22	6	7	2	4	13	6
54	Notes	32	Female	Guilty	84	10	30	4	2	4	0	6	4
55	Notes	27	Female	Guilty	75	23	21	3	4	3	4	7	7
56	Notes	24	Female	Guilty	52	10	21	3	2	5	5	5	10
57	Notes	19	Female	Guilty	83	36	25	4	6	5	3	10	8
58	Notes	19	Female	Not Guilty	87	68	27	5	8	3	3	13	6
59	Notes	20	Female	Guilty	76	19	16	3	3	2	4	6	6
60	Notes	31	Female	Guilty	78	27	10	5	6	5	1	11	6
61	Notes	18	Female	Guilty	95	44	18	5	4	3	0	9	3
62	Notes	18	Female	Guilty	80	33	11	4	6	2	0	10	2
63	Notes	19	Female	Guilty	101	35	19	4	7	5	4	11	9
64	Notes	22	Male	Not Guilty	55	44	5	6	5	0	3	11	3
65	Notes	19	Male	Not Guilty	52	25	10	6	3	2	3	9	5
66	Notes	19	Female	Guilty	83	18	24	3	4	3	4	7	7
67	Notes	27	Female	Not Guilty	99	47	17	5	6	2	2	11	4
68	Notes	18	Female	Not Guilty	79	25	11	5	5	0	4	10	4
69	Notes	19	Male	Guilty	69	11	9	3	1	3	1	4	4
70	Notes	20	Female	Guilty	75	15	15	2	0	1	3	2	4
71	Notes	19	Female	Not Guilty	68	30	20	3	5	2	2	8	4
72	Notes	18	Female	Not Guilty	80	38	22	7	6	6	1	13	7
73	Notes	19	Male	Guilty	86	13	7	2	4	2	2	6	4
74	Notes	18	Female	Not Guilty	67	28	18	5	5	2	3	10	5
75	Notes	19	Female	Guilty	52	57	27	4	3	5	2	7	7
76	Notes	19	Female	Guilty	57	23	11	5	6	4	2	11	6
77	Notes	18	Female	Guilty	92	44	15	4	6	5	1	10	6
78	Notes	19	Female	Guilty	83	11	12	2	2	3	2	4	5
79	Notes	18	Female	Guilty	69	17	13	3	3	4	1	6	5
80	Notes	18	Female	Guilty	76	40	26	6	4	6	1	10	7
81	Notes	18	Female	Guilty	60	17	10	2	2	2	1	4	3
82	Notes	18	Male	Guilty	80	37	20	5	3	3	0	8	3
83	Notes	19	Female	Not Guilty	45	20	17	4	2	0	3	6	3
84	Notes	19	Female	Not Guilty	67	38	22	4	3	2	4	7	6
85	Notes	19	Female	Guilty	85	58	34	4	5	5	2	9	7
86	Notes	19	Female	Guilty	81	46	45	7	7	5	3	14	8
87	Notes	18	Female	Not Guilty	100	33	25	3	2	2	3	5	5
88	Notes	19	Female	Guilty	78	25	18	4	3	4	2	7	6
89	Notes	20	Female	Not Guilty	74	28	19	4	5	3	3	9	6
90	Notes	19	Female	Guilty	110	32	13	4	3	5	0	7	5
91	Notes	19	Female	Guilty	63	18	18	3	2	5	1	5	6
92	Notes	19	Female	Guilty	61	51	29	4	4	6	3	8	9
93	Notes	18	Female	Guilty	78	33	12	4	5	3	1	9	4
94	Notes	18	Female	Not Guilty	66	33	22	6	6	4	5	12	9
95	Notes	18	Female	Not Guilty	63	52	28	5	7	5	1	12	6
96	Notes	19	Female	Guilty	66	48	27	5	7	5	1	12	6
97	Notes	19	Female	Guilty	80	46	27	7	4	7	1	11	8
98	Notes		Female	Guilty	102	30	28	2	3	1	2	5	3
99	Notes	18	Female	Guilty	49	23	29	2	3	1	6	5	7
100	Notes	18	Female	Guilty	68	13	14	4	3	7	2	7	9
101	Notes	18	Male	Not Guilty	65	31	20	7	4	4	2	11	6
102	Notes	20	Female	Not Guilty	46	16	11	2	0	2	0	2	2
103	Notes	18	Female	Guilty	76	57	9	6	5	4	1	11	5
104	Notes	19	Female	Guilty	68	7	7	2	1	4	0	3	4
105	Notes	18	Female	Guilty	84	56	17	5	5	4	0	10	4
106	Notes	18	Female	Not Guilty	52	50	35	5	6	5	6	11	11
107	Notes	18	Female	Guilty	56	39	13	6	5	6	3	11	9
108	Notes	29	Male	Guilty	78	65	31	7	5	6	2	12	8
109	Notes		Female	Guilty	58	19	33	3	2	3	5	5	8
110	Notes	19	Female	Guilty	90	43	30	4	5	5	1	9	6
111	Notes	19	Female	Guilty	68	24	14	1	4	3	0	5	3
112	Notes	18	Male	Guilty	94	13	21	3	3	4	2	6	6
113	Notes	18	Female	Guilty	79	35	22	5	3	4	1	8	5
114	Notes	18	Female	Not Guilty	100	48	20	3	7	6	2	10	8
115	No notes	19	Female	Guilty	69		7			3	1		4
116	No notes	19	Female	Not Guilty	104		16			2	1		3
117	No notes	19	Female	Guilty	44		23			7	2		9
118	No notes	21	Female	Guilty	104		32			5	5		10
119	No notes	66	Female	Guilty	52		12			1	1		2
120	No notes	19	Female	Guilty	69		6			4	0		4
121	No notes	19	Male	Guilty	62		7			3	1		4
122	No notes	18	Female	Not Guilty	68		12			3	3		6
123	No notes	18	Male	Guilty	48		7			3	1		4
124	No notes	33	Male	Guilty	24		8			2	3		5
125	No notes	57	Female	Guilty	52		4			1	0		1
126	No notes	18	Female	Not Guilty	62		26			2	4		6
127	No notes	25	Male	Not Guilty	62		11			5	2		7
128	No notes	19	Female	Guilty	93		17			4	4		8
129	No notes	19	Male	Guilty	64		20			5	2		7
130	No notes	18	Female	Guilty	73		21			5	1		6
131	No notes		Male	Guilty	69		27			4	5		9
132	No notes	24	Male	Guilty	61		9			4	0		4
133	No notes	18	Female	Guilty	62		5			3	0		3
134	No notes	19	Female	Guilty	26		18			3	2		5
135	No notes	19	Female	Not Guilty	47		19			2	3		5
136	No notes	18	Female	Guilty	70		13			3	3		6
137	No notes	18	Female	Not Guilty	78		19			4	4		8
138	No notes	18	Female	Not Guilty	48		17			4	5		9
139	No notes	20	Female	Not Guilty	78		22			5	3		8
140	No notes	18	Male	Guilty	91		7			4	0		4
141	No notes	18	Female	Guilty	30		8			3	0		3
