# Supplementary material for: The impact of individual differences on jurors’ note taking during trials and recall of trial evidence, and the association between the type of evidence recalled and verdicts
Source: PLoS One. 2019 Feb 19;14(2):e0212491. doi: 10.1371/journal.pone.0212491 (PMC6380575; doi:10.1371/journal.pone.0212491)
Supplement: S1 Dataset — (ZIP) [file pone.0212491.s001.zip › Data/Study_2.xlsx]

## Sheet: Sheet1
ParicipantNumber	Condition	Age	Gender	Verdict	ShortTermMemory	WorkingMemoryCap	InfoProcessing	NotesCorrect	RecallCorrect	NotesIncriminating	NotesNonIncriminating	RecallIncriminating	RecallNonIncriminating	TotalNotesCritical	TotalRecallCritical
1	Note taking	18	Female	Guilty	7	3	39	31	26	3	4	4	2	7	6
2	Note taking	18	Female	Not Guilty	5	4	27	33	26	2	2	4	3	4	7
3	Note taking	18	Female	Not Guilty	6	4	47	37	18	3	5	1	3	8	4
4	Note taking	22	Male	Guilty	6	3	26	59	22	5	6	2	1	11	3
5	Note taking	18	Female	Guilty	6	4	41	3	15	1	0	4	0	1	4
6	Note taking	18	Female	Guilty	4	5	44	55	31	4	5	5	0	9	5
7	Note taking	19	Female	Not Guilty	6	3	43	35	34	3	4	1	3	7	4
8	Note taking	27	Female	Guilty	7	3	50	27	18	3	5	2	0	8	2
9	Note taking	18	Female	Guilty	6	3	41	30	7	4	4	3	1	8	4
10	Note taking	18	Female	Guilty	6	3	24	10	14	1	1	2	1	2	3
11	Note taking	18	Female	Guilty	7	5	19	32	8	3	3	2	2	6	4
12	Note taking	18	Female	Not Guilty	7	5	25	33	34	2	6	4	4	8	8
13	Note taking	19	Female	Guilty	6	4	27	14	19	3	2	4	0	5	4
14	Note taking	18	Male	Not Guilty	5	3	33	26	17	3	3	1	3	6	4
15	Note taking	18	Female	Guilty	7	4	26	11	17	2	3	3	5	5	8
16	Note taking	18	Female	Guilty	6	6	38	10	11	2	3	3	0	5	3
17	Note taking	18	Female	Guilty	5	2	20	4	25	1	0	3	3	1	6
18	Note taking	19	Male	Guilty	6	4	28	20	24	3	4	5	2	7	7
19	Note taking	19	Female	Guilty	8	5	20	15	30	1	3	1	3	4	4
20	Note taking	18	Female	Guilty	4	5	23	10	18	2	0	2	1	2	3
21	Note taking	26	Female	Not Guilty	7	2	35	12	9	2	2	1	3	4	4
22	Note taking	19	Female	Guilty	7	2	42	29	26	4	4	3	2	8	5
23	Note taking	21	Female	Guilty	5	2	36	8	31	2	1	3	1	3	4
24	Note taking	18	Male	Not Guilty	8	4	43	34	15	5	5	2	1	10	3
25	Note taking	21	Male	Not Guilty	6	6	41	36	8	2	2	1	3	4	4
26	Note taking	18	Female	Guilty	10	4	41	26	19	4	4	3	3	8	6
27	Note taking	19	Female	Not Guilty	7	6	45	15	19	3	0	1	2	3	3
28	Note taking	18	Female	Guilty	7	3	45	13	10	4	1	3	1	5	4
29	Note taking	49	Female	Guilty	6	0	36	17	21	2	1	1	2	3	3
30	Note taking	19	Female	Guilty	7	2	49	27	20	2	4	3	0	6	3
31	Note taking	18	Female	Guilty	6	4	33	40	19	5	3	4	2	8	6
32	Note taking	19	Female	Guilty	7	4	18	18	25	2	2	4	1	4	5
33	Note taking	19	Female	Guilty	9	5	38	23	23	4	1	5	0	5	5
34	Note taking	46	Female	Not Guilty	7	3	50	5	12	1	0	3	0	1	3
35	Note taking	18	Female	Not Guilty	7	3	45	16	24	2	2	2	3	4	5
36	Note taking	19	Female	Guilty	7	3	38	21	14	2	2	2	0	4	2
37	Note taking	18	Female	Guilty	3	2	50	29	17	4	3	3	1	7	4
38	Note taking	20	Male	Guilty	6	4	37	25	19	5	2	4	1	7	5
39	Note taking	18	Male	Guilty	7	5	30	16	13	3	3	1	3	6	4
40	Note taking	61	Female	Not Guilty	7	3	32	19	10	4	2	1	2	6	3
41	Note taking	19	Female	Guilty	5	3	48	14	18	2	2	3	0	4	3
42	Note taking	23	Male	Not Guilty	9	3	46	22	24	3	4	3	6	7	9
43	Note taking	22	Female	Guilty	7	3	43	33	24	4	4	3	0	8	3
44	Note taking	19	Female	Not Guilty	7	5	44	24	24	2	5	2	2	7	4
45	Note taking	19	Female	Guilty	8	4	41	10	19	4	2	3	2	6	5
46	Note taking	20	Female	Not Guilty	6	4	37	23	26	3	2	2	5	5	7
47	Note taking	44	Female	Not Guilty	7	2	31	35	9	4	5	1	5	9	6
48	Note taking	20	Male	Not Guilty	6	3	22	32	14	4	3	1	3	7	4
49	Note taking	19	Female	Guilty	5	3	33	21	13	3	6	4	1	9	5
50	Note taking	19	Female	Guilty	9	4	43	69	31	5	6	4	2	11	6
51	Note taking	36	Female	Not Guilty	8	3	33	54	20	5	7	3	4	12	7
52	Note taking	19	Female	Guilty	7	3	36	20	22	3	2	5	1	5	6
53	Note taking	30	Female	Guilty	8	3	48	30	20	3	6	3	3	9	6
54	Note taking	34	Female	Guilty	7	5	33	37	31	6	4	6	1	10	7
55	Note taking	18	Female	Guilty	7	2	38	21	29	4	6	4	3	10	7
56	Note taking	49	Female	Not Guilty	6	2	29	21	26	5	4	2	3	9	5
57	Note taking	27	Female	Not Guilty	7	4	33	15	8	3	3	2	2	6	4
58	Note taking	20	Female	Guilty	6	4	28	11	18	3	3	4	2	6	6
59	Non-note taking	20	Female	Not Guilty	8	3	38		26			4	3		7
60	Non-note taking	24	Male	Guilty	6	4	23		17			5	4		9
61	Non-note taking	22	Female	Not Guilty	7	4	45		12			0	4		4
62	Non-note taking	20	Female	Guilty	6	4	45		21			5	4		9
63	Non-note taking	39	Male	Guilty	7	4	42		26			3	4		7
64	Non-note taking	18	Male	Guilty	7	3	25		4			1	1		2
65	Non-note taking	18	Female	Not Guilty	6	3	30		18			0	4		4
66	Non-note taking	18	Female	Guilty	8	6	24		20			1	3		4
67	Non-note taking	18	Female	Guilty	7	2	20		11			4	1		5
68	Non-note taking	21	Female	Guilty	5	2	23		9			4	0		4
69	Non-note taking	19	Female	Not Guilty	6	2	30		14			3	3		6
70	Non-note taking	19	Female	Guilty	7	3	39		12			4	0		4
71	Non-note taking	20	Male	Not Guilty	7	3	28		16			1	1		2
72	Non-note taking	19	Female	Guilty	8	2	23		16			1	1		2
73	Non-note taking	22	Male	Guilty	7	4	29		8			1	2		3
74	Non-note taking	19	Male	Guilty	5	5	7		6			2	0		2
75	Non-note taking	22	Female	Not Guilty	8	3	34		8			1	3		4
76	Non-note taking	52	Female	Not Guilty	4	3	8		11			1	2		3
77	Non-note taking	31	Female	Not Guilty	7	2	26		19			4	4		8
78	Non-note taking	33	Female	Guilty	6	4	36		23			1	5		6
79	Non-note taking	24	Female	Guilty	7	3	37		5			0	1		1
80	Non-note taking	18	Female	Guilty	7	3	16		20			3	1		4
81	Non-note taking	19	Female	Guilty	8	4	22		14			3	3		6
82	Non-note taking	20	Male	Guilty	7	4	35		26			4	3		7
83	Non-note taking	19	Female	Guilty	5	2	43		25			6	2		8
84	Non-note taking	18	Female	Guilty	6	2	41		20			4	1		5
85	Non-note taking	22	Male	Not Guilty	7	3	35		3			0	2		2
