# Supplementary material for: The impact of individual differences on jurors’ note taking during trials and recall of trial evidence, and the association between the type of evidence recalled and verdicts
Source: PLoS One. 2019 Feb 19;14(2):e0212491. doi: 10.1371/journal.pone.0212491 (PMC6380575; doi:10.1371/journal.pone.0212491)
Supplement: S1 Dataset — (ZIP) [file pone.0212491.s001.zip › Data/Study_3.xlsx]

## Sheet: Sheet1
ParticipantNumber	Condition	Age	Gender	Verdict	DividedAttention	SustainedAttention	NotesCorrect	RecallCorrect	NotesIncriminating	NotesNonIncriminating	RecallIncriminating	RecallNonIncriminating	TotalNotesCritical	TotalRecallCritical
1	notes	20	Female	Guilty	0.2541	7	35	26	4	5	4	3	9	7
2	notes	20	Female	Guilty	0.1486	9	41	31	4	5	4	2	9	6
3	notes	20	Female	Guilty	0.1206	10	43	33	4	5	4	5	9	9
4	notes	20	Female	Not Guilty	0.1177	9	49	16	5	5	5	1	10	6
5	notes	18	Female	Not Guilty	0.1188	11	43	32	4	6	2	6	10	8
6	notes	19	Female	Not Guilty	0.4191	6	25	26	2	4	4	3	6	7
7	notes	21	Female	Guilty	0.1193	10	28	29	3	4	2	3	7	5
8	notes	26	Male	Not Guilty	0.2088	4	27	25	3	4	3	4	7	7
9	notes	37	Female	Not Guilty	-0.0832	10	42	48	4	7	4	7	11	11
10	notes	19	Female	Not Guilty	0.0133	8	16	14	3	4	2	4	7	6
11	notes	18	Male	Guilty	0.3814	9	37	31	4	5	4	4	9	8
12	notes	18	Male	Not Guilty	0.2553	9	20	23	3	6	4	4	9	8
13	notes	19	Male	Not Guilty	0.2973	10	4	26	1	2	2	1	3	3
14	notes	20	Female	Not Guilty	0.2852	12	15	27	1	5	1	5	6	6
15	notes	20	Female	Not Guilty	0.133	10	45	49	5	6	5	5	11	10
16	notes	22	Male	Not Guilty	0.5786	10	20	22	4	5	5	3	9	8
17	notes	18	Female	Not Guilty	0.0246	9	31	27	6	5	4	5	11	9
18	notes	18	Female	Guilty	0.2186	8	16	16	3	1	3	2	4	5
19	notes	19	Female	Guilty	0.2414	12	26	22	6	3	4	3	9	7
20	notes	20	Male	Not Guilty	0.2	8	12	14	3	2	3	1	5	4
21	notes	37	Female	Not Guilty	0.1325	9	11	18	3	2	4	2	5	6
22	notes	43	Male	Guilty	0.4431	6	24	16	4	3	2	2	7	4
23	notes	19	Male	Not Guilty	0.1119	8	15	13	3	5	4	5	8	9
24	notes	42	Female	Not Guilty	0.1894	11	26	25	5	6	3	6	11	9
25	notes	33	Male	Not Guilty	0.604	8	21	25	4	3	2	5	7	7
26	notes	23	Female	Not Guilty	0.1639	11	32	27	5	4	4	5	9	9
27	notes	50	Female	Not Guilty	0.2028	11	49	28	5	7	5	5	12	10
28	notes	39	Male	Guilty	0.2125	9	16	47	2	3	5	5	5	10
29	notes	59	Female	Not Guilty	0.0452	10	36	34	4	4	4	5	8	9
30	notes	19	Male	Not Guilty	0.1881	10	18	18	2	3	1	4	5	5
31	notes	19	Male	Not Guilty	0.3021	10	14	16	2	3	5	5	5	10
32	notes	19	Female	Guilty	0.2321	10	22	29	3	3	4	5	6	9
33	notes	19	Female	Guilty	0.108	9	24	36	6	4	6	4	10	10
34	notes		Male	Guilty	0.0647	10	70	44	5	8	4	6	13	10
35	notes	18	Male	Guilty	0.2034	8	23	6	2	3	0	2	5	2
36	notes	19	Female	Not Guilty	0.193	5	15	27	4	2	5	2	6	7
37	notes	18	Female	Not Guilty	0.1593	10	26	37	3	4	5	5	7	10
38	notes	19	Female	Not Guilty	0.1967	10	19	26	3	4	5	4	7	9
39	notes	19	Female	Not Guilty	0.1926	10	17	30	1	3	4	4	4	8
40	notes	19	Female	Guilty	0.3745	8	15	15	3	2	3	2	5	5
41	notes	28	Female	Not Guilty	0.216	9	7	6	1	3	0	2	4	2
42	notes	20	Female	Not Guilty	0.5986	9	14	17	3	3	2	4	6	6
43	notes	22	Female	Guilty	0.2418	11	16	24	3	2	3	3	5	6
44	notes	48	Female	Guilty	0.186	12	25	18	4	3	4	4	7	8
45	notes	48	Female	Not Guilty	-0.1164	9	24	11	5	6	0	4	11	4
46	notes	52	Female	Guilty	0.4875	9	52	25	3	5	4	2	8	6
47	notes	33	Female	Not Guilty	0.2488	11	35	20	3	7	4	3	10	7
48	notes	26	Female	Guilty	0.374	9	7	7	2	2	2	0	4	2
49	notes	32	Female	Guilty	0.2708	10	14	26	2	4	3	6	6	9
50	notes	23	Male	Guilty	0.1953	6	25	13	6	2	6	0	8	6
51	notes	32	Female	Guilty	0.7619	8	25	33	5	3	5	3	8	8
52	notes	45	Female	Not Guilty	0.0891	11	47	47	4	6	5	7	10	12
53	notes	42	Female	Guilty	0.2625	11	31	36	4	3	4	4	7	8
54	notes	28	Female	Not Guilty	0.0861	11	27	13	3	5	0	5	8	5
55	notes	18	Female	Guilty	-0.0276	9	6	7	1	0	2	1	1	3
56	notes	19	Female	Not Guilty	0.1999	6	13	11	1	1	1	1	2	2
57	notes	19	Female	Guilty	0.1389	10	21	20	4	3	4	3	7	7
58	notes	20	Female	Guilty	1.1373	11	23	24	3	3	2	0	6	2
59	notes	19	Female	Guilty		8	8	9	0	2	1	2	2	3
60	notes	18	Female	Not Guilty	0.1547	11	44	18	6	4	4	1	10	5
61	notes	20	Male	Not Guilty	0.1286	8	3	18	0	0	3	3	0	6
62	notes	18	Female	Not Guilty	0.2692	8	29	21	2	1	2	1	3	3
63	notes	18	Female	Guilty	0.2538	9	43	15	3	5	5	0	8	5
64	notes	18	Female	Guilty	0.1806	10	31	29	2	1	6	1	3	7
65	notes	19	Female	Guilty	0.1187	10	32	32	4	4	4	2	8	6
66	notes	19	Female	Guilty	0.3541	10	24	41	4	4	4	4	8	8
67	notes	18	Female	Not Guilty	0.0946	8	32	28	4	5	3	3	9	6
68	notes	18	Female	Guilty	0.1912	12	35	18	4	4	7	0	8	7
69	notes	18	Female	Not Guilty	0.1426	10	51	32	5	3	1	4	8	5
70	notes	18	Female	Guilty	0.0993	10	36	25	4	4	5	2	8	7
71	notes	20	Female	Guilty	0.2541	9	29	20	3	2	4	2	5	6
72	notes	19	Female	Not Guilty	0.0688	10	3	12	0	1	4	2	1	6
73	notes	18	Female	Not Guilty	0.2468	8	26	18	3	4	3	1	7	4
74	notes	19	Female	Not Guilty	0.0983	9	33	18	4	4	4	3	8	7
75	notes	20	Female	Guilty	0.1008	11	18	14	4	2	5	3	6	8
76	notes	18	Female	Guilty	0.0838	12	24	24	4	4	4	1	8	5
77	notes	18	Male	Guilty	0.1523	5	18	23	3	2	4	2	5	6
78	notes	19	Female	Guilty	0.1633	9	38	16	3	4	3	3	7	6
79	notes	18	Female	Guilty	0.2539	10	27	12	3	3	4	1	6	5
80	notes	18	Female	Guilty	0.366	7	19	20	1	1	5	0	2	5
81	notes	19	Female	Not Guilty	0.0908	9	18	20	3	3	3	4	6	7
82	notes	18	Female	Guilty	0.2886	6	36	30	5	4	6	2	9	8
83	notes	18	Female	Guilty	0.2588	7	11	28	3	1	8	2	4	10
84	notes	19	Female	Not Guilty	0.104	10	34	18	4	3	4	2	7	6
85	notes	21	Male	Guilty	0.3014	12	35	23	6	5	6	1	11	7
86	notes	18	Female	Guilty	0.1546	8	38	22	4	5	5	1	9	6
87	notes	18	Female	Guilty	0.1073	8	43	19	6	6	5	1	12	6
88	notes	19	Female	Guilty	0.3687	5	14	36	3	3	3	4	6	7
89	notes	18	Female	Guilty	0.1511	11	34	32	6	4	6	1	10	7
90	notes	18	Female	Not Guilty	0.1513	10	5	32	1	0	3	3	1	6
91	notes	18	Female	Guilty	0.1532	8	13	26	1	0	3	0	1	3
92	notes	18	Female	Guilty	0.4273	9	48	37	2	4	4	4	6	8
93	notes	18	Female	Not Guilty	0.1699	10	29	23	2	4	2	4	6	6
94	notes	18	Male	Not Guilty	-0.0713	9	12	21	4	1	3	3	5	6
95	notes	18	Female	Not Guilty	0.2387	7	13	23	2	2	0	3	4	3
96	notes	18	Female	Not Guilty	0.0838	11	58	37	4	5	4	3	9	7
97	notes	18	Female	Not Guilty	0.2873	10	31	40	5	3	5	5	8	10
98	notes	19	Female	Not Guilty	0.0882	11	32	26	4	5	3	5	9	8
99	notes	18	Female	Guilty	0.2133	10	54	44	4	5	4	4	9	8
100	notes	18	Female	Guilty	0.2047	9	33	31	4	6	2	5	10	7
101	notes	18	Female	Guilty	0.4181	9	12	20	2	1	4	0	3	4
102	notes	18	Female	Not Guilty	0.0589	8	7	16	1	0	3	3	1	6
103	notes	19	Female	Guilty	0.1915	10	50	32	5	4	5	2	9	7
104	notes	18	Female	Guilty	0.1827	10	9	13	1	2	3	2	3	5
105	notes	19	Female	Not Guilty	0.3547	9	16	21	3	0	2	3	3	5
106	notes	19	Female	Guilty	0.1679	7	28	35	4	4	4	3	8	7
107	notes	18	Female	Not Guilty	0.3386	11	8	25	2	1	3	1	3	4
108	no notes	39	Female	Guilty	0.4209	7		23			4	3		7
109	no notes	33	Female	Not Guilty	0.1936	11		18			0	4		4
110	no notes	24	Female	Guilty	0.1901	9		20			3	3		6
111	no notes	23	Female	Guilty	0.3879	11		25			4	2		6
112	no notes	27	Female	Guilty	0.2202	12		28			5	2		7
113	no notes	22	Female	Guilty	-0.0096	10		22			4	2		6
114	no notes	27	Female	Guilty	0.2281	11		13			1	3		4
115	no notes	31	Female	Guilty	0.3762	11		31			3	6		9
116	no notes	59	Male	Guilty	0.2577	6		17			2	1		3
117	no notes	21	Male	Guilty	0.2367	11		12			4	0		4
118	no notes	18	Female	Not Guilty	0.2704	9		7			0	4		4
119	no notes	18	Female	Guilty	0.5774	11		10			5	0		5
120	no notes	19	Female	Not Guilty	0.2027	9		5			3	1		4
121	no notes	18	Female	Not Guilty	0.3334	12		19			4	3		7
122	no notes	19	Female	Guilty	0.292	9		18			2	1		3
123	no notes	25	Male	Guilty	0.7581	9		17			2	2		4
124	no notes	18	Female	Guilty	0.1139	11		13			5	0		5
125	no notes	18	Female	Not Guilty	0.0986	11		25			4	6		10
126	no notes	23	Female	Not Guilty	0.1234	10		19			3	4		7
127	no notes	18	Female	Guilty	0.7326	12		7			2	2		4
128	no notes	21	Female	Not Guilty	0.2433	12		13			2	3		5
129	no notes	19	Male	Not Guilty	0.1648	8		14			2	2		4
130	no notes	18	Female	Not Guilty	0.1045	10		19			2	7		9
131	no notes	29	Male	Not Guilty	0.1474	11		9			2	3		5
132	no notes	19	Female	Guilty	0.2053	11		24			6	4		10
133	no notes	19	Female	Guilty	0.0535	10		19			4	3		7
134	no notes	18	Female	Guilty	0.1428	6		13			4	2		6
